# Supplementary material for: GeneNoteBook, a collaborative notebook for comparative genomics
Source: Bioinformatics. 2019 Jun 14;35(22):4779–81. doi: 10.1093/bioinformatics/btz491 (PMC6853645; doi:10.1093/bioinformatics/btz491)
Supplement: btz491_Supplementary_Data [file btz491_supplementary_data.zip]

Archive with 3 entries (2 files):
- btz491-suppl-data/
- btz491-suppl-data/supplementary_data.pdf
- btz491-suppl-data/supplementary_text.pdf
